# Supplementary material for: Activity Budget Comparisons Using Long-Term Observations of a Group of Bottlenose Dolphins (Tursiops truncatus) under Human Care: Implications for Animal Welfare
Source: Animals (Basel). 2021 Jul 15;11(7):2107. doi: 10.3390/ani11072107 (PMC8300398; doi:10.3390/ani11072107)
Supplement: Supplementary file 1 [file animals-11-02107-s001.zip]

Archive with 1 entries (1 files):
- animals-1255194-supplementary.pdf
